# Supplementary material for: MPO-DNA Complexes and cf-DNA in Patients with Sepsis and Their Clinical Value
Source: Biomedicines. 2024 Sep 26;12(10):2190. doi: 10.3390/biomedicines12102190 (PMC11505433; doi:10.3390/biomedicines12102190)
Supplement: Supplementary file 1 [file biomedicines-12-02190-s001.zip]

Archive with 1 entries (1 files):
- biomedicines-3209714-supplementary.pdf
